# Supplementary material for: Comprehensive assessment of homologous recombination deficiency via simultaneous methylation and mutation analysis in epithelial ovarian cancer: implications for PARP inhibitors efficacy
Source: Biomark Res. 2025 Oct 10;13:123. doi: 10.1186/s40364-025-00843-6 (PMC12512315; doi:10.1186/s40364-025-00843-6)
Supplement: Supplementary file 5 — Supplementary Material 5: Table S2. The quality control data of GMseq. [file 40364_2025_843_MOESM5_ESM.xlsx]

## Sheet: Sheet1
Table S2. The quality control data of GMseq.
Samplename	Raw_reads	Raw_bases	Clean_reads	Merged_reads	Clean_ratio	Merged_ratio	Q20	Q30	GC_content	Average_Depth	Mapping_Rate	Template_Length	Duplication_Rate	gender	positive	negative	hg19_meth
P001	3486753860	472000000000	3485780658	3485780658	99.97	99.97	98.25	94.39	39.72	132.57	99.99	156	4.13	female	96.446	0.360897	64.1639
P002	3360918098	448000000000	3360083010	3360083010	99.98	99.98	98.41	94.92	40.59	118.72	99.98	146	8.79	male	96.9305	0.372776	70.3299
P003	3684770926	501000000000	3683812528	3683812528	99.97	99.97	97.54	93.15	40.46	140.67	99.98	153	3.48	female	94.1595	0.32631	69.9876
P004	3492496068	482000000000	3491384148	3491384148	99.97	99.97	97.25	92.35	40.3	138.58	99.99	155	2.18	female	93.6493	0.354339	64.5128
P005	3438053414	469000000000	3436897728	3436897728	99.97	99.97	97.52	93.07	38.8	128.07	99.98	153	6.72	female	95.0892	0.332307	60.9443
P006	3540750252	478000000000	3539638560	3539638560	99.97	99.97	97.38	92.75	40.59	133.57	99.99	144	3.59	male	94.8674	0.337915	69.4413
P007	3540859292	488000000000	3539670774	3539670774	99.97	99.97	97.13	92.08	39.54	138.72	99.99	155	3.08	female	94.0757	0.34725	70.2761
P008	3523937872	481000000000	3522832404	3522832404	99.97	99.97	97.35	92.66	40.31	137.01	99.99	154	2.76	male	94.3529	0.334638	60.6825
P009	3383823610	450000000000	3383042252	3383042252	99.98	99.98	98.04	93.79	40.38	121.76	99.98	144	6.75	male	96.9164	0.37763	70.6777
P010	3420728092	471000000000	3419471990	3419471990	99.96	99.96	97.36	92.59	39.54	134.89	99.98	154	2.59	female	95.3368	0.336046	63.2128
P011	3497338252	481000000000	3496073078	3496073078	99.96	99.96	97.3	92.54	39.98	136.58	99.97	154	2.26	male	95.0312	0.332901	69.6686
P012	3384043172	463000000000	3382725150	3382725150	99.97	99.97	97.3	92.5	40.67	130.52	99.98	154	3.4	female	94.427	0.314744	69.7773
P013	5754899880	789000000000	5753587698	5753587698	99.97	99.97	97.58	93.05	38.85	220.52	99.98	155	5.42	female	95.8964	0.345067	68.0903
P014	4740213896	651000000000	4738902420	4738902420	99.96	99.96	97.44	92.71	39.58	185.13	99.99	154	3.45	female	95.9983	0.321708	68.6642
P015	3935014624	543000000000	3933772304	3933772304	99.97	99.97	97.56	92.89	39.43	154.98	99.99	163	2.93	female	95.5891	0.33247	68.7017
P016	3989156946	549000000000	3987818380	3987818380	99.97	99.97	97.6	93.07	39.78	155.32	99.99	155	3.76	female	96.25	0.329901	66.2026
P017	3906703104	539000000000	3905535684	3905535684	99.97	99.97	97.53	92.81	40.28	157.29	100	156	2.08	female	95.7912	0.29985	58.53
P018	3382092312	463000000000	3380846872	3380846872	99.96	99.96	97.37	92.61	40.32	131.33	99.99	153	3.35	male	95.8512	0.355852	68.2058
P019	3552064290	471000000000	3551222822	3551222822	99.98	99.98	98.47	95.07	41.82	124.57	100	145	8.01	male	96.6167	0.379885	68.3276
P020	3357088378	448000000000	3356260632	3356260632	99.98	99.98	98.33	94.69	39.84	114.95	100	145	11.44	male	97.4208	0.36302	59.2392
P021	3284304536	435000000000	3283502822	3283502822	99.98	99.98	98.24	94.33	39.89	111.8	100	146	10.5	male	96.16	0.389034	70.9257
P022	3335386296	444000000000	3334623746	3334623746	99.98	99.98	98.08	93.93	39.75	111.89	100	145	13.14	female	97.1633	0.372949	58.7683
P023	3339383108	449000000000	3338532352	3338532352	99.98	99.98	98.27	94.53	38.69	119.58	99.99	156	8.47	male	95.962	0.345451	57.3716
P024	3466304648	470000000000	3465219386	3465219386	99.97	99.97	97.97	93.52	40.33	125.42	100	165	8.4	female	97.1704	0.376452	64.3192
P025	3472122688	461000000000	3471245166	3471245166	99.98	99.98	98.38	94.82	39.57	118.31	99.99	145	9.95	male	96.8476	0.396234	69.4758
P026	3167778214	430000000000	3166806026	3166806026	99.97	99.97	98.09	93.87	39.17	120.19	100	165	3.18	female	96.5155	0.342277	67.9834
P027	3610735092	484000000000	3609806610	3609806610	99.98	99.98	98.36	94.72	39.75	129.18	100	157	7.68	male	96.9087	0.377794	69.09
P028	3540522610	475000000000	3539610890	3539610890	99.98	99.98	98.41	94.9	39.05	128.68	100	156	8.03	female	96.9149	0.366804	68.0551
P029	3275878378	440000000000	3274936458	3274936458	99.98	99.98	98.4	94.86	39.34	115.73	100	156	8.9	female	96.32	0.381842	68.3624
P030	3363908952	452000000000	3362974376	3362974376	99.97	99.97	98.18	94.17	40.81	123.24	100	156	6.82	female	96.8006	0.384067	75.084
P031	3268579330	442000000000	3267683600	3267683600	99.98	99.98	98.09	93.95	39.27	119.37	99.99	155	7.92	female	96.8574	0.382029	68.5558
P032	3114885774	423000000000	3113887692	3113887692	99.97	99.97	98.16	94.12	39.89	117.09	100	166	5.04	female	97.0562	0.365804	68.6612
P033	3540276844	467000000000	3539380230	3539380230	99.98	99.98	98.55	95.31	41.25	118.53	100	136	11.42	female	97.1259	0.32563	61.3149
P034	3259369580	441000000000	3258284932	3258284932	99.97	99.97	98.14	94.04	40	117.62	100	165	8.44	female	96.9339	0.38857	55.8018
P035	3556292378	479000000000	3555284358	3555284358	99.97	99.97	98.23	94.29	40.49	129.48	100	156	7.55	female	96.8989	0.337562	66.867
P036	3284875460	434000000000	3284005410	3284005410	99.98	99.98	98.53	95.26	41.41	100.58	99.98	144	18.77	male	97.1063	0.385304	69.6145
P037	3525089196	478000000000	3524136968	3524136968	99.97	99.97	98.22	94.26	38.46	130.37	100	156	4.98	male	96.1936	0.37734	68.2997
P038	3434736582	467000000000	3433591668	3433591668	99.97	99.97	97.47	92.85	39.58	131.72	99.99	144	3.7	male	95.5128	0.339476	67.77
P039	3370471026	457000000000	3369529974	3369529974	99.98	99.98	97.93	94.03	39.7	127.5	99.99	143	4	male	95.1822	0.308306	68.1961
P040	3391215762	462000000000	3389989342	3389989342	99.96	99.96	97.33	92.62	40.76	131.62	99.99	154	3.32	female	95.7007	0.323483	67.8785
P041	3548986678	485000000000	3547830460	3547830460	99.96	99.96	97.52	93.02	40.3	137.54	99.99	154	2.65	male	95.2211	0.339697	69.6397
P042	3407670934	467000000000	3406335586	3406335586	99.96	99.96	97.49	92.95	40.63	133.57	99.99	153	2.86	male	95.9437	0.343382	61.4986
P043	3436700538	474000000000	3435499470	3435499470	99.96	99.96	97.33	92.51	39.56	135.72	99.99	164	3.3	female	95.8991	0.294447	58.1185
P044	3449112920	465000000000	3448016848	3448016848	99.96	99.96	97.55	93.16	39.43	125.62	99.96	144	6.26	female	95.6389	0.360534	68.4816
P045	3370617396	456000000000	3369533994	3369533994	99.97	99.97	97.6	93.27	41.29	127.95	99.99	144	3.78	male	95.339	0.353304	68.1533
P046	3392548614	461000000000	3391242820	3391242820	99.96	99.96	97.73	93.43	42.35	129.09	99.99	154	3.07	female	95.3527	0.285813	57.2844
P047	3376032684	460000000000	3374959320	3374959320	99.98	99.98	97.89	93.81	41	130.15	99.99	153	3.29	female	95.7055	0.319744	64.2327
P048	3611429238	496000000000	3610254474	3610254474	99.97	99.97	97.59	93.11	40.53	142.92	99.99	153	2.19	female	95.2737	0.307258	67.6173
P049	3306128520	440000000000	3305269516	3305269516	99.98	99.98	98.41	94.91	40.79	111.02	99.99	144	11.93	female	97.0127	0.39539	68.4087
P050	3486976988	472000000000	3485854058	3485854058	99.97	99.97	98.1	93.95	41.13	132.7	100	165	4	female	96.4747	0.391919	60.5123
P051	3348443844	437000000000	3348125718	3348125718	99.99	99.99	98.22	94.33	39.93	71.67	99.96	135	39.37	female	97.4912	0.388914	66.4885
P052	3520500056	469000000000	3520235070	3520235070	99.99	99.99	98.49	94.99	40.61	123.74	99.99	145	8.23	male	96.7699	0.385798	69.5189
P053	3348557398	454000000000	3348037852	3348037852	99.98	99.98	98.07	93.76	39.74	124.74	99.99	155	5.81	female	96.841	0.367451	47.59
P054	3372020324	453000000000	3371644480	3371644480	99.99	99.99	98.47	94.96	39.5	117.49	99.98	156	10.87	female	96.1597	0.352771	71.3862
P055	3482389980	459000000000	3482070602	3482070602	99.99	99.99	98.6	95.38	41.35	115.73	100	145	11.79	female	97.0261	0.336989	59.2202
P056	3525796802	473000000000	3525297428	3525297428	99.98	99.98	98.29	94.38	41.85	122.03	99.99	156	11.36	male	97.1541	0.347858	64.3998
P057	3524464458	472000000000	3524193518	3524193518	99.99	99.99	98.51	95.05	39.89	127.05	99.98	145	6.95	female	95.9214	0.373321	65.2542
P058	3451400638	464000000000	3451081482	3451081482	99.99	99.99	98.38	94.66	41.17	121.09	99.99	155	10.15	female	96.8419	0.369379	70.0991
P059	3485893494	468000000000	3485541002	3485541002	99.99	99.99	98.51	95.05	39.67	121.98	99.98	156	10.37	female	96.7879	0.364747	70.0048
P060	3363762756	446000000000	3363463870	3363463870	99.99	99.99	98.53	95.2	41.58	119.78	99.99	145	7.21	male	96.7627	0.349282	60.1407
P061	3363290876	451000000000	3362892342	3362892342	99.99	99.99	98.25	94.32	40.81	120.96	99.99	155	8.37	male	96.6772	0.377738	69.8764
P062	3779438960	514000000000	3778880702	3778880702	99.98	99.98	97.84	93.03	40.58	137.02	100	166	9.79	female	96.5752	0.383463	59.4534
P063	3497984324	462000000000	3497684904	3497684904	99.99	99.99	98.57	95.25	41.36	119.19	99.93	144	9.61	male	96.4849	0.385351	62.6347
P064	3423847024	460000000000	3423508462	3423508462	99.99	99.99	98.45	94.88	40.22	120.84	99.98	155	8.7	female	96.4748	0.334546	69.6737
P065	3351457928	448000000000	3351015096	3351015096	99.99	99.99	98.4	94.71	41.24	117.5	100	155	9.53	male	97.1011	0.374752	57.1799
P066	3443826104	461000000000	3443486604	3443486604	99.99	99.99	98.54	95.15	41.05	123.58	99.99	145	7.22	male	96.3907	0.394664	67.0719
P067	3378697238	467000000000	3377622338	3377622338	99.97	99.97	96.68	90.89	39.72	135.99	99.99	163	1.58	female	94.635	0.339866	65.6923
P068	3484863562	476000000000	3483976208	3483976208	99.97	99.97	97.07	92.06	40.68	135.93	99.96	153	2.7	male	94.8397	0.351872	67.1548
P069	3389286394	461000000000	3388330316	3388330316	99.97	99.97	97.16	92.24	40.34	132.08	99.99	153	2.1	female	93.9228	0.340855	65.5317
P070	3547921900	484000000000	3546851178	3546851178	99.97	99.97	97.01	91.94	39.31	137.65	99.99	152	3.19	female	93.9393	0.330999	68.9832
P071	5196061478	706000000000	5195099090	5195099090	99.97	99.97	97.36	92.6	39.74	199.72	100	153	4.03	male	94.5552	0.297102	69.0166
P072	4102179966	566000000000	4100878446	4100878446	99.97	99.97	97.52	92.91	39.52	161.76	99.99	153	2.73	male	94.4975	0.338289	63.8652
P073	3481011402	476000000000	3479819064	3479819064	99.97	99.97	97.38	92.75	40.34	133.06	99.99	152	3.64	female	93.8926	0.328263	65.9542
P074	3333645114	450000000000	3333283644	3333283644	99.99	99.99	98.29	94.48	38.72	117.93	99.99	154	9.55	female	96.4843	0.39372	70.0159
P075	3369513704	457000000000	3368715660	3368715660	99.97	99.97	97.5	93.06	40.15	128.64	99.99	145	2.52	female	93.9038	0.329336	67.7836
P076	3459029386	466000000000	3458562944	3458562944	99.98	99.98	98.34	94.56	40.38	127.02	100	156	7.98	female	97.1827	0.365384	59.0637
P077	3539300804	480000000000	3539063108	3539063108	99.99	99.99	98.34	94.66	39.89	134.26	100	154	4.04	male	94.6683	0.320026	69.8286
P078	3413042500	465000000000	3411819450	3411819450	99.97	99.97	97.9	93.79	40.46	131.6	99.99	155	1.51	female	94.9428	0.322899	59.0546
P079	3386110660	460000000000	3385056614	3385056614	99.96	99.96	97.16	92.05	39.7	131.1	100	154	3.2	female	95.7266	0.336803	67.0853
P080	3462532238	471000000000	3461303894	3461303894	99.96	99.96	97.49	92.97	40.24	130.4	99.99	144	4.65	female	95.4066	0.309781	66.5875
P081	3488187996	473000000000	3487765154	3487765154	99.99	99.99	98.36	94.6	39.36	129.48	100	156	4.83	female	96.5114	0.356072	69.6502
P082	3668887540	395000000000	3668014260	3668014260	99.97	99.97	97.82	94.16	41.88	72.92	99.91	78	18.47	male	90.8555	0.429385	57.8548
P083	3499734832	473000000000	3499518434	3499518434	99.99	99.99	98.31	94.6	38.94	130.55	99.99	154	5.09	female	94.5353	0.360053	71.3478
P084	3503866168	472000000000	3503526902	3503526902	99.99	99.99	98.45	94.88	38.42	127.2	99.99	155	7.81	female	96.6964	0.363437	72.2965
P085	3488756486	456000000000	3488566962	3488566962	99.99	99.99	98.75	95.85	40.29	111.74	99.99	135	14.12	female	95.7718	0.338101	69.6151
P086	2751095522	364000000000	2750031426	2750031426	99.96	99.96	98.36	95.33	39.48	83.56	99.95	136	14.02	male	91.9671	0.318051	51.6103
P087	2669267880	356000000000	2668227762	2668227762	99.96	99.96	98.25	94.97	39.52	86.23	99.97	136	10.32	male	91.911	0.314635	59.9253
P088	3654400200	489000000000	3652909936	3652909936	99.96	99.96	98.27	95.02	41.15	125.46	99.95	138	8.87	male	93.8524	0.345754	62.0332
P089	3551714356	499000000000	3549974224	3549974224	99.95	99.95	97.75	93.48	41.46	138.19	99.98	168	4.29	female	95.0334	0.318139	48.6573
P090	2707723310	347000000000	2706756492	2706756492	99.96	99.96	98.62	95.98	39.94	83.02	99.98	126	11.43	male	91.8827	0.320456	57.5898
P091	3153202592	435000000000	3151765974	3151765974	99.95	99.95	98.06	94.45	39.12	110.09	99.97	147	9.11	male	92.1742	0.301678	61.6109
P092	3335709230	448000000000	3333758952	3333758952	99.95	99.95	98.29	95.13	39.35	105.02	99.9	137	12.77	male	92.2385	0.311223	58.6388
P093	2885965766	389000000000	2884818008	2884818008	99.96	99.96	98.12	94.57	39.49	93.88	99.94	137	8.92	male	91.7807	0.31603	57.5063
P094	2871832626	375000000000	2870733240	2870733240	99.96	99.96	98.43	95.46	39.28	83.99	99.97	126	16.71	female	93.2278	0.317236	44.6789
P095	2770628242	373000000000	2769559334	2769559334	99.96	99.96	98.26	94.97	39.54	91.1	99.95	136	9.84	male	91.1789	0.29552	50.2234
P096	2869487774	358000000000	2868461172	2868461172	99.96	99.96	98.9	96.74	40.14	88.17	99.98	124	11.04	male	93.6172	0.3201	54.76
P097	3014736186	409000000000	3013869374	3013869374	99.97	99.97	98.17	94.18	39.12	110.67	100	157	7.49	female	96.7601	0.390075	71.5853
P098	3005336212	402000000000	3004507438	3004507438	99.98	99.98	98.25	94.43	39.71	104.03	100	146	9.95	female	96.2864	0.379768	62.0207
